# Supplementary material for: 177 Saponins, Including 11 New Compounds in Wild Ginseng Tentatively Identified via HPLC-IT-TOF-MSn, and Differences among Wild Ginseng, Ginseng under Forest, and Cultivated Ginseng
Source: Molecules. 2021 Jun 2;26(11):3371. doi: 10.3390/molecules26113371 (PMC8199768; doi:10.3390/molecules26113371)
Supplement: Supplementary file 1 [file molecules-26-03371-s001.zip]

Archive with 1 entries (1 files):
- molecules-1214501-supplementary.pdf
